# Supplementary material for: Nanoscopic Characterization of Starch-Based Biofilms Extracted from Ecuadorian Potato (Solanum tuberosum) Varieties
Source: Polymers (Basel). 2024 Jun 30;16(13):1873. doi: 10.3390/polym16131873 (PMC11244412; doi:10.3390/polym16131873)
Supplement: Supplementary file 1 [file polymers-16-01873-s001.zip]

Archive with 1 entries (1 files):
- polymers-3031769-supplementary.pdf
